# Supplementary material for: Efficacy of Rituximab in Refractory Inflammatory Myopathies Associated with Anti- Synthetase Auto-Antibodies: An Open-Label, Phase II Trial
Source: PLoS One. 2015 Nov 5;10(11):e0133702. doi: 10.1371/journal.pone.0133702 (PMC4634756; doi:10.1371/journal.pone.0133702)
Supplement: S1 Table — (XLSX) [file pone.0133702.s004.xlsx]

## Sheet: patients
patient id	Sex	Age at diagnosis years	months between diagnosis and inclusion	age at inclusion years	date of inclusion	date of last visit	date of last news	vital status at last news (1: alive)	J0 Dyspnea effort	J0 Raynaud	J0 Mechanichs'hand	J0 arthralgia and/or arthritis	J0 Cough	J0 Dysphagia	Treatment modification at M12 (1: yes; 0:no)	Treatment modification at M18 (1: yes; 0:no)
1	M	18.3507	23.4754	20.3123	2008-03-20	2009-09-30	2010-07-05	1	0	1	0	1	1	0	1	1
2	M	55.1671	13.4754	56.2932	2010-06-30	2011-12-14	2011-12-16	1	1	0	0	1	0	1	1	1
3	M	53.4548	6.32787	53.9836	2008-03-26	2009-07-15	2009-07-15	1	1	0	0	1	1	0	0	0
4	M	29.2877	10.4918	30.1644	2008-10-30	2010-03-30	2010-03-30	1	1	0	1	1	0	0	1	1
5	F	54.4959	44.7541	58.2356	2008-04-10	2009-11-15	2009-11-15	1	1	0	1	0	0	0	1	0
6	F	42.8959	39.3443	46.1836	2009-02-25	2010-08-23	2010-09-06	1	1	1	0	0	1	0	0	0
7	M	38.6466	44.918	42.4	2008-06-16	2009-12-22	2009-12-22	1	0	0	0	1	0	0	1	1
8	M	56.1534	99.0164	64.4274	2009-10-06	2011-03-11	2011-03-11	1	0	0	1	1	0	0	0	0
9	M	49.4575	97.9344	57.6411	2008-09-03	2010-02-10	2010-02-10	1	1	0	0	0	0	0	1	0
10	M	56.6767	23.7049	58.6575	2009-09-17	2011-04-07	2011-04-07	1	0	1	0	1	0	0	0	1

## Sheet: MMT10
Patient	visite	Kendall-1	Kendall-2	Kendall-3	Kendall-4	Kendall-5	Kendall-6	Kendall-7	Kendall-8	Kendall-9	Kendall-10	Kendall-total
1	J0	9	9	10	10	10	7	10	9	10	10	94
1	J21	10	10	9	10	10	9	10	9	10	10	97
1	M6	10	10	10	10	10	10	10	10	10	10	100
1	M12	10	10	10	10	10	10	10	10	10	10	100
1	M18	10	10	10	10	10	10	10	10	10	10	100
2	J0	3	8	9	9	10	9	9	10	10	10	87
2	J21	6	10	9	10	10	9	9	10	10	10	93
2	M6	10	10	10	10	10	10	10	10	10	10	100
2	M12	10	10	10	10	10	10	10	10	10	10	100
2	M18	6	9	10	9	10	10	10	10	10	10	94
3	J0	8	8	8	9	10	8	3	3	9	9	75
3	J21	8	8	8	9	10	8	6	4	9	9	79
3	M6	9	8	9	9	10	8	8	8	9	10	88
3	M12	8	9	9	9	10	8	8	6	9	10	86
3	M18	8	8	10	9	10	9	7	7	8	9	85
4	J0	9	9	10	9	10	9	8	10	10	10	94
4	J21	10	9	10	9	10	10	10	10	10	10	98
4	M6	9	10	10	10	10	10	10	10	10	10	99
4	M12	10	10	10	10	10	10	10	10	10	10	100
4	M18	8	10	9	10	10	10	9	10	10	10	96
5	J0	10	10	9	9	10	5	8	10	10	10	91
5	J21	10	10	9	9	10	9	10	10	9	10	96
5	M6	10	10	9	9	10	9	9	10	9	9	94
5	M12	8	6	9	9	8	8	6	7	8	8	77
5	M18	.	.	.	.	.	.	.	.	.	.	.
6	J0	10	10	10	10	10	10	10	9	10	10	99
6	J21	10	10	10	10	10	10	10	10	10	10	100
6	M6	10	10	10	10	10	10	10	10	9	10	99
6	M12	10	6	10	10	10	8	4	6	10	10	84
6	M18	10	10	10	10	10	10	10	10	10	10	100
7	J0	8	9	9	8	8	9	9	8	9	9	86
7	J21	9	9	10	10	10	9	8	9	9	10	93
7	M6	9	9	8	8	10	9	9	9	9	10	90
7	M12	9	10	9	9	10	9	8	8	9	10	91
7	M18	9	9	10	10	10	9	8	8	10	10	93
8	J0	.	.	.	.	.	.	.	.	.	.	86
8	J21	10	9	9	7	10	9	8	8	8	8	86
8	M6	10	10	10	10	10	9	9	9	8	8	93
8	M12	.	.	.	.	.	.	.	.	.	.	90
8	M18	.	.	.	.	.	.	.	.	.	.	.
9	J0	9	10	10	10	10	10	10	10	10	10	99
9	J21	8	10	9	9	10	10	10	10	10	10	96
9	M6	10	10	10	10	10	10	10	9	10	10	99
9	M12	10	10	10	10	10	10	10	10	10	10	100
9	M18	7	10	9	10	10	10	10	10	10	10	96
10	J0	.	.	.	.	.	.	.	.	.	.	95
10	J21	.	.	.	.	.	.	.	.	.	.	94
10	M6	.	.	.	.	.	.	.	.	.	.	97
10	M12	10	10	10	10	10	10	10	10	10	10	100
10	M18	.	.	.	.	.	.	.	.	.	.	96

## Sheet: CK
Xpatid	CK-J0	CK-J7	CK-J14	CK-J21	CK-M6	CK-M12	CK-M18
1	11718	7041	3684	.	69	58	452
2	53	33	31	34	97	72	68
3	605	.	612	565	1426	148	.
4	3704	1577	1516	698	36	43	1683
5	822	885	373	378	3102	470	1341
6	75	98	102	102	353	47857	820
7	48	41	30	34	43	53	33
8	193	.	159	131	33	40	36
9	141	208	91	48	87	77	44
10	2840	.	.	.	1357	99	.

## Sheet: J01
Xpatid	Titre Jo-1 M0	Titre Jo-1 D21	Titre Jo-1 M6	Titre Jo-1 M12	Titre Jo-1 M18
1	263	336	309	309	326
2	115	63	NA	NA	NA
3	357	333	338	NA	58
4	261	195	185	211	211
5	102	89	232	226	NA
6	152	167	267	217	NA
7	233	188	198	200	210
8	94	70	97	95	NA
9	163	134	251	140	68
10	NA	NA	NA	NA	NA

## Sheet: PFT
Xpatid	M0 DLCO ml/min/mm Hg	M6 FVC (L)	M6 DLCO ml/min/mm Hg	M12 FVC (L)	M12 DLCO ml/min/mm Hg
1	13.89	2.95	NA	2.67	12.9
2	14.6	3.19	15.9	3.44	14.84
3	5.79	1.52	7.59	1.95	13.78
4	NA	NA	NA	3.44	19.5
5	14.1	1.9	10.66	1.67	NA
6	15.01	3.55	16.9306	3.07	15.2
7	18.2	NA	NA	3.51	17.08
8	NA	1.12	NA	1.27	NA
9	7.27	1.72	9.97	1.83	7.57
10	11.7648	3.17	16.7515	3.16	16.632

## Sheet: CD19
Xpatid	Lymphocytes CD19 /mm3 M0	Lymphocytes CD19 /mm3 D21	Lymphocytes CD19/mm3 M6	Lymphocytes CD19/mm3 M12	Lymphocytes CD19/mm3 M18	% CD19 M0	% CD19 J21	% CD19 M6	% CD19 M12	% CD19 M18
1	42.2608	1.712	0	2.25	1.289	4.88	0.08	0	0.1	0.1
2	51.4488	0	0.7088	0	0	3.12	0	0.04	0	0
3	30.9236	0	3.5373	NA	25.2042	3.88	0	0.39	NA	2.38
4	38.502	0	1.636	1.7878	155.038	4.88	4.6	0.1	0.14	8.9
5	21.3548	0	4.494	1.0736	NA	2.71	0	0.6	0.16	NA
6	152.352	0	22.058	77.5008	NA	4.8	0	0.82	4.32	NA
7	28.186	0	0	0.5652	0.4704	3.4	0	0	0.18	0.14
8	6.93	0	0	0.1604	0	1.8	0	0	0.04	0
9	11.228	0	5.655	2.5	1.796	0.4	0.7	0.25	0.25	0.08
10	42.0316	0	0.4036	2.3	NA	2.74	0	0.02	0.1	NA

## Sheet: SF36
Xpatid	M0 SF-36 Physical Functionning (K=10) 0-100 Scoring	M0 SF-36 ROLE-PHYSICAL (K=4) RP 0-100 Scoring	M0 SF-36 PAIN SCALE (K=2) 0-100 Scoring	M0 SF-36 VITALITY SCALE (K=4) 0-100 Scoring	M0 SF-36 ROLE-EMOTIONAL (K=3) 0-100 Scoring	M0 NBS Physical Component Summary	M0 NBS Mental Component Summanry	M6 SF-36 Physical Functionning (K=10) 0-100 Scoring	M6 SF-36 ROLE-PHYSICAL (K=4) RP 0-100 Scoring	M6 BP SF-36 PAIN SCALE (K=2) 0-100 Scoring	M6 SF-36 VITALITY SCALE (K=4) 0-100 Scoring	M6 SF-36 ROLE-EMOTIONAL (K=3) 0-100 Scoring	M6 NBS Physical Component Summary	M6 NBS Mental Component Summanry	M12 SF-36 Physical Functionning (K=10) 0-100 Scoring	M12 SF-36 ROLE-PHYSICAL (K=4) RP 0-100 Scoring	M12 BP SF-36 PAIN SCALE (K=2) 0-100 Scoring	M12 SF-36 VITALITY SCALE (K=4) 0-100 Scoring	M12 SF-36 ROLE-EMOTIONAL (K=3) 0-100 Scoring	M12 NBS Physical Component Summary	M12 NBS Mental Component Summanry	M18 SF-36 Physical Functionning (K=10) 0-100 Scoring	M18 SF-36 ROLE-PHYSICAL (K=4) RP 0-100 Scoring	M18 BP SF-36 PAIN SCALE (K=2) 0-100 Scoring	M18 SF-36 VITALITY SCALE (K=4) 0-100 Scoring	M18 SF-36 ROLE-EMOTIONAL (K=3) 0-100 Scoring	M18 Physical Component Summary	M18 Norm based score Mental Component Summary
1	60	18.75	32	33.3333	33.333	34.0536	31.3577	80	68.75	72	43.75	66.667	45.8553	44.1747	95	93.75	100	62.5	100	52.9312	52.2485	NA	NA	NA	NA	NA	NA	NA
2	45	31.25	41	25	50	33.2761	36.4487	35	25	41	37.5	66.667	26.7889	48.4405	45	50	41	31.25	100	27.6127	57.947	50	81.25	62	37.5	100	35.7955	52.8928
3	5	18.75	52	37.5	25	30.7308	34.2041	30	25	31	43.75	25	35.6479	34.5317	NA	NA	NA	NA	NA	NA	NA	NA	NA	NA	NA	NA	NA	NA
4	40	18.75	12	25	16.667	36.5285	20.7883	85	62.5	80	62.5	50	55.3996	35.4284	90	75	100	68.75	75	58.425	44.7723	50	50	0	43.75	50	32.1231	37.7164
5	50	81.25	51	37.5	100	38.9218	43.6188	60	31.25	41	50	33.333	35.857	40.5365	50	43.75	41	56.25	50	35.6608	42.0035	NA	NA	NA	NA	NA	NA	NA
6	85	81.25	51	37.5	91.667	49.508	35.9281	85	100	100	50	100	56.6117	49.815	NA	NA	NA	NA	NA	NA	NA	NA	NA	NA	NA	NA	NA	NA
7	45	25	51	0	8.333	41.5885	10.0655	65	0	41	6.25	0	45.6133	8.5188	70	6.25	100	0	100	36.9928	41.3482	90	50	84	0	0	62.7717	4.4126
8	0	0	0	18.75	8.333	15.244	45.1793	45	25	52	43.75	33.333	32.6191	46.756	35	25	52	43.75	33.333	30.8345	47.724	25	0	22.5	43.75	0	27.964	30.0594
9	80	100	84	62.5	100	54.3466	52.389	NA	NA	NA	NA	NA	NA	NA	NA	NA	NA	NA	NA	NA	NA	NA	NA	NA	NA	NA	NA	NA
10	90	87.5	72	81.25	100	51.8807	54.7975	100	87.5	84	58.3333	100	55.5679	49.2739	100	100	100	75	100	57.2423	52.7822	100	100	100	87.5	100	58.2668	59.5141
